# Supplementary material for: Geographic Origin and Functional Group Type Affect the Decomposability of Peatland Plant Litter Through Biochemical Properties
Source: Ecol Evol. 2025 Jul 7;15(7):e71758. doi: 10.1002/ece3.71758 (PMC12230365; doi:10.1002/ece3.71758)
Supplement: Supplementary file 1 — Appendix S1. [file ECE3-15-e71758-s001.xlsx]

## Sheet: Dry weight
Collection Sites	Functional groups	Species	Initial situation (g)	One year later (g)	Two years later (g)	Three years later (g)
Dajiuhu	Shrub	Betula albosinensis	1.7318	1.0636	0.9614	0.6897
Dajiuhu	Shrub	Betula albosinensis	1.929	1.1812	1.0515	1.0214
Dajiuhu	Shrub	Betula albosinensis	2.0534	1.2032	1.0852	1.0351
Dajiuhu	Shrub	Betula albosinensis	1.9249	1.1268	1.0126	0.7471
Dajiuhu	Shrub	Betula albosinensis	1.9286	1.1595	1.0145	0.7814
Hani	Shrub	B. fruticosa var. ruprechiana	1.8917	1.0962	0.847	0.8136
Hani	Shrub	B. fruticosa var. ruprechiana	1.9056	1.1883	1.087	1.045
Hani	Shrub	B. fruticosa var. ruprechiana	1.8984	1.1509	1.028	0.9232
Hani	Shrub	B. fruticosa var. ruprechiana	1.9022	1.1774	1.0553	0.9282
Hani	Shrub	B. fruticosa var. ruprechiana	1.8805	1.0962	0.834	0.6875
Mangui	Shrub	B. fruticosa	1.8741	0.4516	0.4485	0.8015
Mangui	Shrub	B. fruticosa	1.8758	1.1888	0.8193	0.8458
Mangui	Shrub	B. fruticosa	1.8704	0.3445	0.3453	0.8015
Mangui	Shrub	B. fruticosa	1.8849	1.2251	0.9834	0.8862
Mangui	Shrub	B. fruticosa	1.8745	0.9917	0.672	0.8155
Dajiuhu	Graminoid	Carex doniana	1.9479	1.0786	0.8002	0.6587
Dajiuhu	Graminoid	Carex doniana	1.9395	0.9057	0.7531	0.6441
Dajiuhu	Graminoid	Carex doniana	1.9361	0.8884	0.6883	0.6105
Dajiuhu	Graminoid	Carex doniana	1.941	0.9599	0.7566	0.6587
Dajiuhu	Graminoid	Carex doniana	1.9359	0.8156	0.6727	0.5548
Hani	Graminoid	C. lasiocarpa	1.9295	0.9396	0.7246	0.5827
Hani	Graminoid	C. lasiocarpa	1.9245	0.8766	0.6889	0.5619
Hani	Graminoid	C. lasiocarpa	1.921	0.8671	0.5923	0.516
Hani	Graminoid	C. lasiocarpa	1.9321	0.9678	0.7433	0.6797
Hani	Graminoid	C. lasiocarpa	1.9447	0.9876	0.7637	0.6797
Mangui	Graminoid	C. schmidtii	1.9325	1.2441	1.0392	0.9728
Mangui	Graminoid	C. schmidtii	1.9279	1.2195	0.7855	0.9638
Mangui	Graminoid	C. schmidtii	1.929	1.2195	0.7855	0.9638
Mangui	Graminoid	C. schmidtii	1.9458	1.2962	1.0591	0.9792
Mangui	Graminoid	C. schmidtii	1.9501	1.3207	1.0679	1.0094
Dajiuhu	Moss	Sphagnum palustre	1.771	1.6522	1.6647	1.614
Dajiuhu	Moss	Sphagnum palustre	1.7695	1.5789	1.6298	1.5887
Dajiuhu	Moss	Sphagnum palustre	1.8226	1.7437	1.8077	1.6946
Dajiuhu	Moss	Sphagnum palustre	1.7621	1.4272	1.3847	1.4724
Dajiuhu	Moss	Sphagnum palustre	1.78	1.7419	1.6913	1.6461
Hani	Moss	S. centrale	1.8792	1.7414	1.8093	1.6437
Hani	Moss	S. centrale	1.84	1.7155	1.6427	1.5473
Hani	Moss	S. centrale	1.8256	1.6772	1.5712	1.5071
Hani	Moss	S. centrale	1.8448	1.7307	1.6635	1.6244
Hani	Moss	S. centrale	1.8519	1.7367	1.6667	1.6431
Mangui	Moss	S. magellanicum	1.8657	1.7096	1.6977	1.5583
Mangui	Moss	S. magellanicum	1.8593	1.6716	1.6444	1.4703
Mangui	Moss	S. magellanicum	1.8734	1.7474	1.7623	1.6256
Mangui	Moss	S. magellanicum	1.8488	1.644	1.5887	1.4379
Mangui	Moss	S. magellanicum	1.8619	1.7029	1.6884	1.5496
Explanation: The Dixon's Q Test was used for outlier detection, and some data had anomalies, which were replaced with adjacent experimental data.

## Sheet: Initial chemical components
Collection Sites	Functional groups	Species	Carbon (mg/g)	Nitrogen (mg/g)	Total phenolics (mg/g)	Neutral detergent solution (mg/g)	Hemicellulose (mg/g)	Cellulose (mg/g)	Lignin (mg/g)	Ash (mg/g)
Dajiuhu	Shrub	Betula albosinensis	537.76	25.6712	79.2579	457.104	201.327	108.9	231.755	0.915122
Dajiuhu	Shrub	Betula albosinensis	544.518	26.7685	86.7485	495.287	180.872	82.4823	239.395	1.96386
Dajiuhu	Shrub	Betula albosinensis	539.884	29.386	85.3312	475.728	188.032	84.8029	249.455	1.98138
Dajiuhu	Shrub	Betula albosinensis	536.943	29.1213	74.8064	455.128	220.862	91.8803	231.546	0.582751
Dajiuhu	Shrub	Betula albosinensis	545.739	30.0085	91.7726	395.182	220.862	110.493	197.359	0.926569
Hani	Shrub	B. fruticosa var. ruprechiana	503.292	20.9994	71.2017	435.198	208.437	127.887	227.143	1.33613
Hani	Shrub	B. fruticosa var. ruprechiana	509.584	20.8403	75.7721	392.397	256.322	135.095	214.88	1.30527
Hani	Shrub	B. fruticosa var. ruprechiana	495.671	16.8393	74.8416	419.901	233.278	128.613	217.589	1.30527
Hani	Shrub	B. fruticosa var. ruprechiana	506.248	16.396	72.4768	443.128	210.333	128.854	216.255	1.42945
Hani	Shrub	B. fruticosa var. ruprechiana	504.711	16.1673	75.711	497.391	174.915	127.887	225.481	1.61958
Mangui	Shrub	B. fruticosa	506.594	17.2618	110.983	578.042	151.295	95.2465	173.821	1.59631
Mangui	Shrub	B. fruticosa	512.137	19.0958	100.824	560.331	157.543	98.882	181.937	1.30681
Mangui	Shrub	B. fruticosa	503.055	17.9271	114.06	581.536	144.607	100.914	172.395	0.548446
Mangui	Shrub	B. fruticosa	503.593	20.7173	113.12	591.446	139.585	117.752	171.352	0.536865
Mangui	Shrub	B. fruticosa	510.787	19.1451	106.013	573.864	145.783	107.955	171.352	1.04665
Dajiuhu	Graminoid	Carex doniana	487.184	12.435	34.7272	293.776	339.728	315.86	48.6282	0.765111
Dajiuhu	Graminoid	Carex doniana	489.407	11.314	30.402	272.616	345.068	328.899	53.2133	0.204666
Dajiuhu	Graminoid	Carex doniana	494.628	15.2886	34.5902	306.618	340.474	302.601	49.5409	0.765111
Dajiuhu	Graminoid	Carex doniana	488.221	13.0104	32.732	282.188	333.011	330.348	53.969	0.484027
Dajiuhu	Graminoid	Carex doniana	496.245	10.9941	33.7327	284.878	348.098	316.293	50.5366	0.195122
Hani	Graminoid	C. lasiocarpa	494.938	14.8749	49.9167	290.611	328.821	304.803	74.6725	1.0917
Hani	Graminoid	C. lasiocarpa	494.41	14.6282	51.7875	294.168	327.466	305.62	68.929	3.8176
Hani	Graminoid	C. lasiocarpa	497.861	14.3344	57.5216	337.371	319.65	301.591	63.93	0.897263
Hani	Graminoid	C. lasiocarpa	496.979	14.8749	49.0584	232.871	331.097	301.591	82.5856	3.05873
Hani	Graminoid	C. lasiocarpa	503.689	13.1659	47.8006	287.691	331.097	305.515	73.3906	2.30656
Mangui	Graminoid	C. schmidtii	501.325	8.98876	38.7064	217.968	335.481	343.063	101.971	1.5163
Mangui	Graminoid	C. schmidtii	487.2	10.2817	41.9001	217.41	356.091	327.288	97.5037	1.70685
Mangui	Graminoid	C. schmidtii	490.682	9.1962	40.8172	216.382	347.337	333.802	101.248	1.23044
Mangui	Graminoid	C. schmidtii	483.684	9.85956	41.9001	202.039	367.041	331.461	98.4186	1.04037
Mangui	Graminoid	C. schmidtii	493.831	10.444	46.9724	225.575	345.719	330.064	98.4534	0.188608
Dajiuhu	Moss	Sphagnum palustre	453.875	12.0277	3.41842	91.081	325.875	370.942	190.671	21.4308
Dajiuhu	Moss	Sphagnum palustre	449.531	12.1839	3.965	106.343	288.557	340.485	255.597	9.01741
Dajiuhu	Moss	Sphagnum palustre	453.067	11.8337	3.11667	68.3999	325.905	518.725	81.3989	5.57103
Dajiuhu	Moss	Sphagnum palustre	447.014	11.2304	3.965	112.903	279.156	455.025	126.241	26.6749
Dajiuhu	Moss	Sphagnum palustre	452.022	10.1303	3.1136	121.901	275.089	447.462	146.104	9.4451
Hani	Moss	S. centrale	432.026	9.5085	2.64593	126.305	261.975	348.408	248.863	14.4501
Hani	Moss	S. centrale	443.939	8.84775	3.18813	130.904	251.822	487.449	121.997	7.82726
Hani	Moss	S. centrale	453.094	9.93148	2.925	105.263	256.122	415.705	214.467	8.44357
Hani	Moss	S. centrale	443.017	11.3884	2.65113	117.692	245.507	202.987	423.184	10.6302
Hani	Moss	S. centrale	464.153	10.9783	3.66154	122.03	245.82	258.14	360.223	13.787
Mangui	Moss	S. magellanicum	437.886	9.31115	2.26533	140.888	249.299	395.561	205.374	8.8785
Mangui	Moss	S. magellanicum	442.605	11.1763	3.35758	143.866	224.478	433.951	193.586	4.11886
Mangui	Moss	S. magellanicum	433.315	7.77765	2.34951	134.399	245.708	394.02	218.176	7.69686
Mangui	Moss	S. magellanicum	437.632	10.6162	2.86776	139.542	226.26	418.626	212.824	2.74809
Mangui	Moss	S. magellanicum	440.911	9.65178	2.01331	141.014	249.025	402.04	205.221	2.70027
Explanation: The Dixon's Q Test was used for outlier detection, and some data had anomalies, which were replaced with adjacent experimental data.

## Sheet: Chemical components after 3ys
Collection Sites	Functional groups	Species	Carbon (mg/g)	Nitrogen (mg/g)	Total phenolics (mg/g)	Neutral detergent solution (mg/g)	Hemicellulose (mg/g)	Cellulose (mg/g)	Lignin (mg/g)	Ash (mg/g)
Dajiuhu	Shrub	Betula albosinensis	491.59	31.15	3.07432	243.079	80.3921	60.7341	529.837	85.9569
Dajiuhu	Shrub	Betula albosinensis	517.72	31.895	3.97014	184.957	66.7872	70.3177	588.263	89.675
Dajiuhu	Shrub	Betula albosinensis	487.985	34.625	3.97014	198.809	85.5782	44.9389	560.907	82.3884
Dajiuhu	Shrub	Betula albosinensis	517.535	34.625	2.95134	164.277	70.5484	57.822	611.33	96.023
Dajiuhu	Shrub	Betula albosinensis	511.545	32.465	3.7247	202.923	85.5782	45.7684	514.196	91.8154
Hani	Shrub	B. fruticosa var. ruprechiana	498.915	22.865	2.65297	230.854	84.4796	66.5563	540.57	77.5399
Hani	Shrub	B. fruticosa var. ruprechiana	498.415	24.345	2.44855	195.953	103.471	71.9337	555.051	73.5913
Hani	Shrub	B. fruticosa var. ruprechiana	484.585	20.225	4.68647	230.342	60.4904	56.5358	343.139	75.3857
Hani	Shrub	B. fruticosa var. ruprechiana	490.33	21.44	2.60392	191.851	109.867	68.3462	584.386	45.55
Hani	Shrub	B. fruticosa var. ruprechiana	496.84	19.585	3.80739	302.709	70.6817	71.9337	463.499	61.8728
Mangui	Shrub	B. fruticosa	497.01	21.55	4.31924	356.346	112.058	114.16	361.456	55.98
Mangui	Shrub	B. fruticosa	497.65	23.5	4.46784	364.693	117.893	111.331	349.661	56.4217
Mangui	Shrub	B. fruticosa	472.35	21.855	7.11176	373.847	55.3762	110.193	374.002	86.5813
Mangui	Shrub	B. fruticosa	480.32	23.5	2.78382	361.833	84.0661	95.8518	371.087	70.8631
Mangui	Shrub	B. fruticosa	500.535	21.985	3.7938	352.445	84.512	105.43	399.23	58.384
Dajiuhu	Graminoid	Carex doniana	479.165	19	5.01087	221.267	270.434	199.213	280.117	28.9697
Dajiuhu	Graminoid	Carex doniana	478.65	19.685	5.50549	288.353	291.388	200.357	192.338	27.5641
Dajiuhu	Graminoid	Carex doniana	471.85	18.35	4.07778	205.106	283.953	212.288	272.843	25.8106
Dajiuhu	Graminoid	Carex doniana	475.545	21.345	5.50635	283.859	274.85	191.105	219.094	31.0933
Dajiuhu	Graminoid	Carex doniana	476.06	18.24	3.99237	213.182	320.098	216.493	226.981	23.2448
Hani	Graminoid	C. lasiocarpa	477.98	18.45	4.69236	198.822	332.064	178.254	256.729	34.1306
Hani	Graminoid	C. lasiocarpa	484.62	22.59	9.06447	384.864	141.437	129.136	295.646	48.9172
Hani	Graminoid	C. lasiocarpa	474.625	19.875	10.2454	447.272	153.843	127.78	228.736	42.3702
Hani	Graminoid	C. lasiocarpa	490.32	20.855	5.32951	251.184	214.875	172.507	329.784	31.6493
Hani	Graminoid	C. lasiocarpa	477.695	23.825	7.30189	294.361	228.256	124.065	290.382	62.9361
Mangui	Graminoid	C. schmidtii	483.63	12.86	3.62438	189.625	240.487	225.749	294.297	34.3113
Mangui	Graminoid	C. schmidtii	488.48	14.63	4.65752	210.907	244.556	240.499	272.313	31.725
Mangui	Graminoid	C. schmidtii	483.96	15.735	3.65028	229.388	253.228	195.155	288.692	33.5384
Mangui	Graminoid	C. schmidtii	484.655	14.005	2.85635	234.41	229.677	215.028	288.028	32.8568
Mangui	Graminoid	C. schmidtii	496.09	15.12	4.78494	227.282	231.408	229.615	277.384	34.3113
Dajiuhu	Moss	Sphagnum palustre	454.22	5.73	2.83384	106.258	277.312	500.908	76.4535	39.0691
Dajiuhu	Moss	Sphagnum palustre	458.245	5.985	2.42308	84.7863	300.921	491.304	87.7208	35.268
Dajiuhu	Moss	Sphagnum palustre	460.075	5.94	3.13621	114.339	271.983	380.036	167.34	66.303
Dajiuhu	Moss	Sphagnum palustre	460.715	6.415	3.30678	123.49	292.63	403.597	121.206	59.0768
Dajiuhu	Moss	Sphagnum palustre	446.36	6.095	3.09741	136.6	290.214	379.529	115.089	78.5683
Hani	Moss	S. centrale	450.105	5.895	2.13308	66.9278	307.448	360.374	194.77	67.4027
Hani	Moss	S. centrale	448.38	4.795	1.76328	51.2013	329.635	353.583	188.19	77.3893
Hani	Moss	S. centrale	449.125	5.785	1.84696	52.1474	311.907	387.913	171.129	76.9042
Hani	Moss	S. centrale	448.27	5.635	2.05887	66.9278	319.282	364.131	174.303	75.3558
Hani	Moss	S. centrale	449.995	5.33	2.21104	52.7832	307.448	376.202	203.246	60.32
Mangui	Moss	S. magellanicum	453.4	5.795	1.89282	126.377	283.079	343.159	175.34	72.0445
Mangui	Moss	S. magellanicum	458.97	5.62	1.93629	89.7968	249.373	467.396	141.49	51.9436
Mangui	Moss	S. magellanicum	464.71	5.25	2.36381	75.7534	273.31	411.895	174.383	64.6593
Mangui	Moss	S. magellanicum	461.35	5.995	1.91538	113.96	268.311	403.481	160.567	53.6814
Mangui	Moss	S. magellanicum	461.01	5.98	3.1414	99.2925	268.518	313.591	157.697	60.5822
Explanation: The Dixon's Q Test was used for outlier detection, and some data had anomalies, which were replaced with adjacent experimental data.
